# Supplementary material for: Cost-effectiveness of implementing risk-based cardiovascular disease (CVD) management using updated WHO CVD risk prediction charts in India
Source: PLoS One. 2023 Aug 25;18(8):e0285542. doi: 10.1371/journal.pone.0285542 (PMC10456130; doi:10.1371/journal.pone.0285542)
Supplement: S1 File — (ZIP) [file pone.0285542.s001.zip]

Archive with 1 entries (1 files):
- Minimal data set.xlsx
