# Supplementary material for: Cost-effectiveness of implementing risk-based cardiovascular disease (CVD) management using updated WHO CVD risk prediction charts in India
Source: PLoS One. 2023 Aug 25;18(8):e0285542. doi: 10.1371/journal.pone.0285542 (PMC10456130; doi:10.1371/journal.pone.0285542)
Supplement: S1 File — (ZIP) [file pone.0285542.s001.zip › Minimal data set.xlsx]

## Sheet: Background
Title	Cost-effectiveness of implementing risk-based cardiovascular disease (CVD) management using updated WHO CVD risk prediction charts in India
Objective	To assess the cost-effectiveness of implementing risk-based CVD management using updated WHO CVD risk prediction charts in India
PICO	Population: General population aged ≥40 years with no history of CVD events Intervention: Implementation of WHO HEARTS package for CVD risk assessment Comparator: Usual standard of care (No screening scenario) Outcome: ICER per QALY gained. ICER per case prevented
MODEL	Decision tree cum Markov model
Time horizon	Lifetime
Perspective	Societal
Cycle length	3 monthly
	Markov Model

## Sheet: DT
																									100
			CVD Screening strategies
							Lab				% CVD risk 10 years	% Annual Risk of CVD													10 yr probability		N
							2812			M (Group 1) - H1	21.85	2.185											0.028169		0.2185		20
						0.19	≥20%										Scenario
					Non-lab		10434			M (Group 2) - H2	13.91	1.391					Total screening cost (HEARTS - NL + L)	1.00012e+07					0.104225		0.1391		74
			1. Sequential screening (Non lab, Lab based risk assessment)			0.705	10-19%										Non lab	1.73981e+06
				0.148	14800		1554			M (Group 3) - H3	8.45	0.845					Lab	8.26136e+06					0.015493		0.0845		11
					≥10%	0.105	≤9										Total screening cost (HEARTS - L)	5.582e+07
				0.852	85200	0.002	170.4			M (Group 4) - H4	20	2											0.00140845		0.2		1	289	1
					≤9%		≥20%																					20
					OK	0.1	8520			M (Group 5) - H5	12.14	1.214											0.0887324		0.1214		63	58	0.894215
							10-19%										Scenario (Current Scenario)											174	541
						0.898	76509.6			M (Group 6) - H6	4.42	0.442					Total screening cost	0					0.761972		0.0442		541	61
							≤9																1					2	0.104132
							OK																				710	1
																												605	0.00165289
							Lab
			2. Lab based CVD risk assessment			0.029824	2982.4			M (Group 7) - H7	20.925	2.0925
		100000					≥20%
		General pop ≥40 yrs with no history of CVDs				0.18954	18954			M (Group 8) - H8	13.025	1.3025
							10-19%
						0.780636	78063.6			M (Group 9) - H9	6.435	0.6435
							≤9
							OK
						0.029824	2982.4			M (Group 10) - C1	20.925	2.0925
							≥20%
			3. No Screening scenario			0.18954	18954			M (Group 11) - C1	13.025	1.3025
							10-19%
						0.780636	78063.6			M (Group 12) - C1	6.435	0.6435
							≤9
				0.852	85.2	0.002	0.1704			M (Group 4)	20	2
					≤9%		≥20%
					NOTOK	0.1	8.52			M (Group 5)	12.14	1.214
							10-19%
						0.898	76.5096			M (Group 6)	4.42	0.442
							≤9
																							2	74	0.107246
																							3	11	0.015942
																							4	1	0.00144928
																							5	63	0.0913043
																							6	541	0.784058
																								690

## Sheet: Parameters
		3 monthly	Yearly	Upper limit	Lower limit	Reference
STEPS	Probability of test positive using non lab	0.148	0.148	0.1776	0.1184	WHO STEPS (Puducherry)
STEPS	% of population in non-lab based 10-20% CVD risk have lab based >=20% CVD risk (group 1)	0.19	0.19	0.228	0.152	WHO STEPS (Puducherry)
STEPS	% of population in non-lab based 10-20% CVD risk have lab based 10-20% CVD risk (group 2)	0.705	0.705	0.846	0.564	WHO STEPS (Puducherry)
STEPS	% of population in non-lab based 10-20% CVD risk have lab based <=10% CVD risk (group 3)	0.105	0.105	0.126	0.084	WHO STEPS (Puducherry)
STEPS	% of population in non-lab based <=10% CVD risk have lab based >=20% CVD risk (group 4)	0.002	0.002	0.0024	0.0016	WHO STEPS (Puducherry)
STEPS	% of population in non-lab based <=10% CVD risk have lab based 10-20% CVD risk (group 5)	0.1	0.1	0.12	0.08	WHO STEPS (Puducherry)
STEPS	% of population in non-lab based <=10% CVD risk have lab based <=10% CVD risk (group 6)	0.898	0.898	1.0776	0.7184	WHO STEPS (Puducherry)
	% of population in lab based test having >=20% CVD risk (group 7 & 10)	0.03	0.03	0.036	0.024	WHO STEPS (Puducherry)
	% of population in lab based 10-20% CVD risk (group 8 & 11)	0.19	0.19	0.228	0.152	WHO STEPS (Puducherry)
	% of population in lab based <=10% CVD risk (group 9 & 12)	0.78	0.78	0.936	0.624	WHO STEPS (Puducherry)
Baseline CVD risk	3 monthly probability of CVD event from event free state (group 1) (≥20%)	0.00551798	0.02185	0.00662158	0.00441438	WHO STEPS (Puducherry)
Baseline CVD risk	3 monthly probability of CVD event from event free state (group 2) (10-19%)	0.00349987	0.01391	0.00419984	0.0027999	WHO STEPS (Puducherry)
Baseline CVD risk	3 monthly probability of CVD event from event free state (group 3) (1-9%)	0.00212073	0.00845	0.00254487	0.00169658	WHO STEPS (Puducherry)
	3 monthly probability of CVD event from event free state (group 4) (≥20%)	0.00504643	0.02	0.00605571	0.00403714	WHO STEPS (Puducherry)
	3 monthly probability of CVD event from event free state (group 5) (10-19%)	0.00305202	0.01214	0.00366242	0.00244162	WHO STEPS (Puducherry)
	3 monthly probability of CVD event from event free state (group 6) (1-9%)	0.00110724	0.00442	0.00132869	0.000885796	WHO STEPS (Puducherry)
Baseline CVD risk	3 monthly probability of CVD event from event free state (group 7 & 10) (≥20%)	0.0052821	0.020925	0.00633852	0.00422568	WHO STEPS (Puducherry)
Baseline CVD risk	3 monthly probability of CVD event from event free state (group 8 & 11) (10-19%)	0.00327585	0.013025	0.00393102	0.00262068	WHO STEPS (Puducherry)
Baseline CVD risk	3 monthly probability of CVD event from event free state (group 9 & 12) (1-9%)	0.00161351	0.006435	0.00193622	0.00129081	WHO STEPS (Puducherry)
Dis. progression	3 monthly probability of death from event free state	0	0	0	0	WHO STEPS (Puducherry)
	Probability of CHD event	0.5215		0.6258	0.4172	Hemanshu Das et al. 2021
Baseline CHD risk	3 monthly probability of CHD event from event free state (group 1) (≥20%)	0.00287763		0.00345315	0.0023021	WHO STEPS (Puducherry)
Baseline CHD risk	3 monthly probability of CHD event from event free state (group 2) (10-19%)	0.00182518		0.00219022	0.00146015	WHO STEPS (Puducherry)
Baseline CHD risk	3 monthly probability of CHD event from event free state (group 3) (1-9%)	0.00110596		0.00132715	0.000884767	WHO STEPS (Puducherry)
Baseline CHD risk	3 monthly probability of CHD event from event free state (group 4) (≥20%)	0.00263171		0.00315805	0.00210537	WHO STEPS (Puducherry)
Baseline CHD risk	3 monthly probability of CHD event from event free state (group 5) (10-19%)	0.00159163		0.00190995	0.0012733	WHO STEPS (Puducherry)
Baseline CHD risk	3 monthly probability of CHD event from event free state (group 6) (1-9%)	0.000577428		0.000692914	0.000461943	WHO STEPS (Puducherry)
	3 monthly probability of CHD event from event free state (group 7 & 10) (≥20%)	0.00275462		0.00330554	0.00220369	WHO STEPS (Puducherry)
	3 monthly probability of CHD event from event free state (group 8 & 11) (10-19%)	0.00170836		0.00205003	0.00136669	WHO STEPS (Puducherry)
	3 monthly probability of CHD event from event free state (group 9 & 12) (1-9%)	0.000841448		0.00100974	0.000673158	WHO STEPS (Puducherry)
	Probability of stroke event	0.4785		0.5742	0.3828	Hemanshu Das et al. 2021
Baseline Stroke risk	3 monthly probability of stroke from event free state (group 1) (≥20%)	0.00264035		0.00316842	0.00211228	WHO STEPS (Puducherry)
Baseline Stroke risk	3 monthly probability of stroke from event free state (group 2) (10-19%)	0.00167469		0.00200963	0.00133975	WHO STEPS (Puducherry)
Baseline Stroke risk	3 monthly probability of stroke from event free state (group 3) (1-9%)	0.00101477		0.00121772	0.000811814	WHO STEPS (Puducherry)
Baseline Stroke risk	3 monthly probability of stroke from event free state (group 4) (≥20%)	0.00241472		0.00289766	0.00193177	WHO STEPS (Puducherry)
Baseline Stroke risk	3 monthly probability of stroke from event free state (group 5) (10-19%)	0.00146039		0.00175247	0.00116831	WHO STEPS (Puducherry)
Baseline Stroke risk	3 monthly probability of stroke from event free state (group 6) (1-9%)	0.000529817		0.00063578	0.000423853	WHO STEPS (Puducherry)
	3 monthly probability of stroke from event free state (group 7 & 10) (≥20%)	0.00252749		0.00303298	0.00202199	WHO STEPS (Puducherry)
	3 monthly probability of stroke from event free state (group 8 & 11) (10-19%)	0.0015675		0.00188099	0.001254	WHO STEPS (Puducherry)
	3 monthly probability of stroke from event free state (group 9 & 12) (1-9%)	0.000772067		0.00092648	0.000617653	WHO STEPS (Puducherry)
Dis. progression	3 monthly probability of death from CHD event state	0.0180879	0.07	0.0217055	0.0144703	Hemanshu Das et al. 2021
Dis. progression	3 monthly probability of death from stroke event state	0.0331978	0.125	0.0398374	0.0265582	Hemanshu Das et al. 2021
Dis. progression	3 monthly probability of death from post CHD state	0.00251153	0.01	0.00301384	0.00200923	Hemanshu Das et al. 2021
Dis. progression	3 monthly probability of death from post Stroke state	0.00251153	0.01	0.00301384	0.00200923	Hemanshu Das et al. 2021
Dis. progression	3 monthly probability of recurrent CHD event	0.0205034	0.079	0.0246041	0.0164027	Based on Steg et al. 2007
Dis. progression	3 monthly probability of recurrent stroke event	0.00377603	0.015	0.00453124	0.00302082	Petty et al. 1998
HEARTS	Prevalence of Non DM & Non HTN among those group 1	0	0	0	0	WHO STEPS (Puducherry)
HEARTS	Prevalence of Non DM & Non HTN among those group 2	0.202703	0	0.243243	0.162162	WHO STEPS (Puducherry)
HEARTS	Prevalence of Non DM & Non HTN among those group 3	0.454545	0	0.545455	0.363636	WHO STEPS (Puducherry)
HEARTS	Prevalence of Non DM & Non HTN among those group 4	0	0	0	0	WHO STEPS (Puducherry)
HEARTS	Prevalence of Non DM & Non HTN among those group 5	0	0	0	0	WHO STEPS (Puducherry)
HEARTS	Prevalence of Non DM & Non HTN among those group 6	0.51756	0	0.621072	0.414048	WHO STEPS (Puducherry)
	Prevalence of Non DM & Non HTN among those group 7	0	0	0	0	WHO STEPS (Puducherry)
	Prevalence of Non DM & Non HTN among those group 8	0.109	0	0.1308	0.0872	WHO STEPS (Puducherry)
	Prevalence of Non DM & Non HTN among those group 9	0.517	0	0.6204	0.4136	WHO STEPS (Puducherry)
HEARTS	Prevalence of DM among those group 1	0.15	0	0.18	0.12	WHO STEPS (Puducherry)
HEARTS	Prevalence of DM among those group 2	0.0945946	0	0.113514	0.0756757	WHO STEPS (Puducherry)
HEARTS	Prevalence of DM among those group 3	0	0	0	0	WHO STEPS (Puducherry)
HEARTS	Prevalence of DM among those group 4	0	0	0	0	WHO STEPS (Puducherry)
HEARTS	Prevalence of DM among those group 5	0.380952	0	0.457143	0.304762	WHO STEPS (Puducherry)
HEARTS	Prevalence of DM among those group 6	0.118299	0	0.141959	0.0946396	WHO STEPS (Puducherry)
	Prevalence of DM among those group 7	0.143	0	0.1716	0.1144	WHO STEPS (Puducherry)
	Prevalence of DM among those group 8	0.226	0	0.2712	0.1808	WHO STEPS (Puducherry)
	Prevalence of DM among those group 9	0.116	0	0.1392	0.0928	WHO STEPS (Puducherry)
HEARTS	Prevalence of HTN among those group 1	0.05	0	0.06	0.04	WHO STEPS (Puducherry)
HEARTS	Prevalence of HTN among those group 2	0.324324	0	0.389189	0.259459	WHO STEPS (Puducherry)
HEARTS	Prevalence of HTN among those group 3	0.545455	0	0.654545	0.436364	WHO STEPS (Puducherry)
HEARTS	Prevalence of HTN among those group 4	0	0	0	0	WHO STEPS (Puducherry)
HEARTS	Prevalence of HTN among those group 5	0.015873	0	0.0190476	0.0126984	WHO STEPS (Puducherry)
HEARTS	Prevalence of HTN among those group 6	0.264325	0	0.31719	0.21146	WHO STEPS (Puducherry)
	Prevalence of HTN among those group 7	0.048	0	0.0576	0.0384	WHO STEPS (Puducherry)
	Prevalence of HTN among those group 8	0.182	0	0.2184	0.1456	WHO STEPS (Puducherry)
	Prevalence of HTN among those group 9	0.269	0	0.3228	0.2152	WHO STEPS (Puducherry)
HEARTS	Prevalence of DM & HTN among those group 1	0.8	0	0.96	0.64	WHO STEPS (Puducherry)
HEARTS	Prevalence of DM & HTN among those group 2	0.378378	0	0.454054	0.302703	WHO STEPS (Puducherry)
HEARTS	Prevalence of DM & HTN among those group 3	0	0	0	0	WHO STEPS (Puducherry)
HEARTS	Prevalence of DM & HTN among those group 4	1	0	1	0.8	WHO STEPS (Puducherry)
HEARTS	Prevalence of DM & HTN among those group 5	0.603175	0	0.72381	0.48254	WHO STEPS (Puducherry)
HEARTS	Prevalence of DM & HTN among those group 6	0.0998152	0	0.119778	0.0798521	WHO STEPS (Puducherry)
	Prevalence of DM & HTN among those group 7	0.81	0	0.972	0.648	WHO STEPS (Puducherry)
	Prevalence of DM & HTN among those group 8	0.482	0	0.5784	0.3856	WHO STEPS (Puducherry)
	Prevalence of DM & HTN among those group 9	0.098	0	0.1176	0.0784	WHO STEPS (Puducherry)
HEARTS	Prevalence of known Non DM & Non HTN among those group 1	0.263158	0	0.315789	0.210526	WHO STEPS (Puducherry)
HEARTS	Prevalence of known Non DM & Non HTN among those group 2	0.536232	0	0.643478	0.428986	WHO STEPS (Puducherry)
HEARTS	Prevalence of known Non DM & Non HTN among those group 3	0.6	0	0.72	0.48	WHO STEPS (Puducherry)
HEARTS	Prevalence of known Non DM & Non HTN among those group 4	0	0	0	0	WHO STEPS (Puducherry)
HEARTS	Prevalence of known Non DM & Non HTN among those group 5	0.178571	0	0.214286	0.142857	WHO STEPS (Puducherry)
HEARTS	Prevalence of known Non DM & Non HTN among those group 6	0.698925	0	0.83871	0.55914	WHO STEPS (Puducherry)
	Prevalence of known Non DM & Non HTN among those group 7	0.25	0	0.3	0.2	WHO STEPS (Puducherry)
	Prevalence of known Non DM & Non HTN among those group 8	0.376	0	0.4512	0.3008	WHO STEPS (Puducherry)
	Prevalence of known Non DM & Non HTN among those group 9	0.697	0	0.8364	0.5576	WHO STEPS (Puducherry)
HEARTS	Prev of known DM in group 1	0.0526316	0	0.0631579	0.0421053	WHO STEPS (Puducherry)
HEARTS	Prev of known DM in group 2	0.144928	0	0.173913	0.115942	WHO STEPS (Puducherry)
HEARTS	Prev of known DM in group 3	0	0	0	0	WHO STEPS (Puducherry)
HEARTS	Prev of known DM in group 4	0	0	0	0	WHO STEPS (Puducherry)
HEARTS	Prev of known DM in group 5	0.339286	0	0.407143	0.271429	WHO STEPS (Puducherry)
HEARTS	Prev of known DM in group 6	0.109677	0	0.131613	0.0877419	WHO STEPS (Puducherry)
	Prev of known DM in group 7	0.0526316	0	0.0631579	0.0421053	WHO STEPS (Puducherry)
	Prev of known DM in group 8	0.232	0	0.2784	0.1856	WHO STEPS (Puducherry)
	Prev of known DM in group 9	0.107	0	0.1284	0.0856	WHO STEPS (Puducherry)
HEARTS	Prev of known HTN in group 1	0.210526	0	0.252632	0.168421	WHO STEPS (Puducherry)
HEARTS	Prev of known HTN in group 2	0.144928	0	0.173913	0.115942	WHO STEPS (Puducherry)
HEARTS	Prev of known HTN in group 3	0.4	0	0.48	0.32	WHO STEPS (Puducherry)
HEARTS	Prev of known HTN in group 4	0	0	0	0	WHO STEPS (Puducherry)
HEARTS	Prev of known HTN in group 5	0.0714286	0	0.0857143	0.0571429	WHO STEPS (Puducherry)
HEARTS	Prev of known HTN in group 6	0.12043	0	0.144516	0.0963441	WHO STEPS (Puducherry)
	Prev of known HTN in group 7	0.2	0	0.24	0.16	WHO STEPS (Puducherry)
	Prev of known HTN in group 8	0.112	0	0.1344	0.0896	WHO STEPS (Puducherry)
	Prev of known HTN in group 9	0.126	0	0.1512	0.1008	WHO STEPS (Puducherry)
HEARTS	Prevalence of known DM & HTN among those group 1	0.473684	0	0.568421	0.378947	WHO STEPS (Puducherry)
HEARTS	Prevalence of known DM & HTN among those group 2	0.173913	0	0.208696	0.13913	WHO STEPS (Puducherry)
HEARTS	Prevalence of known DM & HTN among those group 3	0	0	0	0	WHO STEPS (Puducherry)
HEARTS	Prevalence of known DM & HTN among those group 4	1	0	1	0.8	WHO STEPS (Puducherry)
HEARTS	Prevalence of known DM & HTN among those group 5	0.410714	0	0.492857	0.328571	WHO STEPS (Puducherry)
HEARTS	Prevalence of known DM & HTN among those group 6	0.0709677	0	0.0851613	0.0567742	WHO STEPS (Puducherry)
	Prevalence of known DM & HTN among those group 7	0.5	0	0.6	0.4	WHO STEPS (Puducherry)
	Prevalence of known DM & HTN among those group 8	0.28	0	0.336	0.224	WHO STEPS (Puducherry)
	Prevalence of known DM & HTN among those group 9	0.069	0	0.0828	0.0552	WHO STEPS (Puducherry)
HEARTS Intervention	Cost parameters				0
	Treatment cost for Stroke (In-patient cost)	47127.9	47127.9	62185.6	23733.4	NSSO
	Treatment cost for post Stroke (Out-patient cost i.e. follow up cost)	2883.1	11532.4	2522.31	5016.97	NSSO
	Treatment cost for post CHD (Out-patient cost i.e. follow up cost)	2940.96	11763.9	3453.38	2021.46	NSSO
	Treatment cost for DM (Out-patient cost i.e. follow up cost)	1495.5	5982	1898.31	698.332	NSSO
	Treatment cost for HTN (Out-patient cost i.e. follow up cost)	1153.74	4614.94	1379.71	695.383	NSSO
	Treatment cost for DM + HTN (Out-patient cost i.e. follow up cost)	2591.63	10366.5	3224.58	1324.28	Calculated from NSSO
HTN Scenario	Total Cost of PCI	129973	129973	155968	103978	DHR Report (Dr Karthikeyan et.al)
	Ttotal Cost of CABG	131339	131339	157607	105071	DHR Report (Dr Karthikeyan et.al)
	Ttotal cost of Optimal Medical therapy	14663.4	14663.4	17596.1	11730.7	DHR Report (Dr Karthikeyan et.al)
	Proportion of PCI	0.075	0.075	0.09	0.06	DHR Report (Dr Karthikeyan et.al)
	Proportion of CABG	0.029	0.029	0.0348	0.0232	DHR Report (Dr Karthikeyan et.al)
	Proportion of OMT	0.896	0.896	1	0.7168	DHR Report (Dr Karthikeyan et.al)
	Screening (Non-lab chart)	17.3981	17.3981	20.8777	13.9185	calculated
	Screening (lab chart)	558.2	558.2	669.84	446.56	calculated
	Intervention costs for HEARTS risk categories <9 & 10-19	43.0209	172.084	51.6251	34.4167	calculated
	Cost of Statin therapy (Intervention costs for HEARTS risk categories (>=20))	147.825	591.3	177.39	118.26	Calculated
Utility parameters	Utilities
	Remains event free	1	1	1	0.8	HTA report (DM & HTN)
	Diabetes Mellitus	0.76	0.76	0.912	0.608	HTA report (DM & HTN)
	Hypertension	0.89	0.89	1	0.712	HTA report (DM & HTN)
	Diabetes Mellitus & HTN	0.825	0.825	0.99	0.66	calculated
	Stroke event	0.18	0.18	0.216	0.144	Sterne JA et al.
	CHD event	0.7	0.7	0.84	0.56	Sterne JA et al.
	Post CHD	0.876	0.876	1	0.7008	Sterne JA et al.
	Post Stroke (non-disabling)	0.64	0.64	0.768	0.512	Expert opinion
	Post Stroke (disabling)	0.18	0.18	0.216	0.144	Expert opinion
	Proportion non disabling stroke	0.6	0.6	0.72	0.48	Expert opinion
	Proportion disabling stroke	0.4	0.4	0.48	0.32	Expert opinion
	Intervention CHD event (Risk >20%) (NL+L)	0.00172658		0.00207189	0.00138126	Scenario analysis values
	Intervention CHD event (Risk 10-19%) (NL+L)	0.00109511		0.00131413	0.000876087	Scenario analysis values
	Intervention CHD event (Risk <10%) (NL+L)	0.000663575		0.00079629	0.00053086	Scenario analysis values
	Intervention of stroke event (Risk >20%) (NL+L)	0.00158421		0.00190105	0.00126737	Scenario analysis values
	Intervention of stroke event (Risk 10-19%) (NL+L)	0.00100481		0.00120578	0.00080385	Scenario analysis values
	Intervention of stroke event (Risk <10%) (NL+L)	0.00060886		0.000730633	0.000487088	Scenario analysis values
Cycle length (in months)	Intervention CHD event (Risk >20%) (L)	0.00165277		0.00198332	0.00132222	Scenario analysis values
	Intervention CHD event (Risk 10-19%) (L)	0.00102501		0.00123002	0.000820011	Scenario analysis values
	Intervention CHD event (Risk <10%) (L)	0.000504869		0.000605842	0.000403895	Scenario analysis values
	Intervention of stroke event (Risk >20%) (L)	0.000504869		0.000605842	0.000403895	Scenario analysis values
	Intervention of stroke event (Risk 10-19%) (L)	0.000504869		0.000605842	0.000403895	Scenario analysis values
	Intervention of stroke event (Risk <10%) (L)	0.00046324		0.000555888	0.000370592	Scenario analysis values
			3

## Sheet: WHO HEARTS Intervention
											WHO HEARTS Interventions

## Sheet: Assumptions
List of Assumptions used in the study
The model was built assuming that HEARTS was implemeted as an one time screening
There was no transition between post CHD state to stroke event, and post stroke state to CHD event state
In the intervention arms (group H1 to H3), except for those in the event free state, the interventions prescribed by HEARTS were not applied to those in the other health states as it is expected that the prescribed interventions by HEARTS will already a part of the medical managment of the respective health states.
The treatment costs for people with diabetes, hypertension and diabetes & hypertension was applied to all health states irrespective its (treatment) inclusion in their medical management of the respective health states.
It was assumed that those undiagnosed diabetes, HTN and DM & HTN population will have the same QOL as those having these conditions. Accordingly, the QALY was incorporated in the comparator arms
In the event free state, it was assumed that people would have DM / HTN / DM & HTN / remain disease free. The costs and utilities in the event free state was computed according to this assumption
Patients with post stroke, post CHD, diabetes, hypertension, DM + HTN made follow up visits once in three months (four times a year)

## Sheet: Scenario analysis
							Intervention effect Scenarios
Cohort		3 monthly		HEARTS	0.9	0.8	0.6	0.4	0.2
1	CHD risk (≥20) (NL+L)	0.00287763		≥20	0.00258986	0.0023021	0.00172658	0.00115105	0.000575525
2	CHD risk (10 to 19) (NL+L)	0.00182518		10 to 19	0.00164266	0.00146015	0.00109511	0.000730073	0.000365036
3	CHD risk (≤9) (NL+L)	0.00110596		≤9	0.000995363	0.000884767	0.000663575	0.000442383	0.000221192
1	Stroke risk (≥20) (NL+L)	0.00264035		≥20	0.00237632	0.00211228	0.00158421	0.00105614	0.000528071
2	Stroke risk (10 to 19) (NL+L)	0.00167469		10 to 19	0.00150722	0.00133975	0.00100481	0.000669875	0.000334938
3	Stroke risk (≤9) (NL+L)	0.00101477		≤9	0.000913291	0.000811814	0.00060886	0.000405907	0.000202953
7	CHD risk (≥20) (L)	0.00275462		≥20	0.00247915	0.00220369	0.00165277	0.00110185	0.000550923
8	CHD risk (10 to 19) (L)	0.00170836		10 to 19	0.00153752	0.00136669	0.00102501	0.000683343	0.000341671
9	CHD risk (≤9) (L)	0.000841448		≤9	0.000757303	0.000673158	0.000504869	0.000336579	0.00016829
7	Stroke risk (≥20) (L)	0.00252749		≥20	0.00227474	0.000673158	0.000504869	0.000336579	0.00016829
8	Stroke risk (10 to 19) (L)	0.0015675		10 to 19	0.00141075	0.000673158	0.000504869	0.000336579	0.00016829
9	Stroke risk (≤9) (L)	0.000772067		≤9	0.00069486	0.000617653	0.00046324	0.000308827	0.000154413
